# Supplementary material for: Built Environment Features and Cardiometabolic Mortality and Morbidity in Remote Indigenous Communities in the Northern Territory, Australia
Source: Int J Environ Res Public Health. 2022 Aug 1;19(15):9435. doi: 10.3390/ijerph19159435 (PMC9368214; doi:10.3390/ijerph19159435)
Supplement: Supplementary file 1 [file ijerph-19-09435-s001.zip]

Archive with 1 entries (1 files):
- ijerph-1798825-supplementary.pdf
